# Supplementary material for: Sheep’s Head as an Anatomic Model for Basic Training in Endoscopic Sinus Surgery
Source: Medicina (Kaunas). 2023 Oct 9;59(10):1792. doi: 10.3390/medicina59101792 (PMC10608182; doi:10.3390/medicina59101792)
Supplement: Supplementary file 1 [file medicina-59-01792-s001.zip]

Archive with 1 entries (1 files):
- medicina-2630695-supplementary.pdf
